# Supplementary material for: Multivariate Longitudinal Analysis with Bivariate Correlation Test
Source: PLoS One. 2016 Aug 18;11(8):e0159649. doi: 10.1371/journal.pone.0159649 (PMC4990185; doi:10.1371/journal.pone.0159649)
Supplement: S2 File — (R) [file pone.0159649.s002.R]

## All loaded data in this script are in the folder named "Datasets" which also contains this script.
rm(list=ls())
source("myfunctions.R") # the file "myfunctions.R" contains the functions used in this script

gamma=ranef.cov2() # \Gamma: covariance matrix of random effects

### Gamma with Gamma_12 = 0
gamma0 <- gamma; gamma0[3:4,1:2] <- 0;gamma0[1:2,3:4] <- 0

#### A dataset simulation parameters
# Fix effect parameters
Beta1 <- c(50.67,-4.8,14,2.7); Beta2 <- c(13.2,-2.8,27,1.7)
# Residual variance parameters
Sigma1= 5.8; Sigma2= 7.6
trueParameters=list(beta1=Beta1,beta2=Beta2,sigma1=Sigma1,sigma2=Sigma2,Gamma=gamma)
# Number of observations and subjects
Nobs=5000; Nsubj=300

### Example of estimation
# Dataset
set.seed(2)
data=datagen(g=gamma,Nobs=Nobs,Nsubj=Nsubj,Beta1=Beta1,Beta2=Beta2,Sigma1=Sigma1,Sigma2=Sigma2)

# Model formula
formula1=formula(weight~sex+Nscore+age+(Nscore|subject)) # formula in the dimension 1 of the model
formula2=formula(height~sex+Nscore+age+(Nscore|subject)) # formula in the dimension 2 of the model

# Full estimation
res.em=EM2.estim(data,formula1,formula2,max.iter=200,verbose=TRUE)
res=res.em$theta # estimated parameters
rbind(unlist(res),unlist(trueParameters))

# Estimation under H0: corr(gamma1,gamma2)=0
res.em0=EM2.estimRho0(data,formula1,formula2,max.iter=200,verbose=TRUE)
res=res.em0$theta # result
rbind(unlist(res),unlist(trueParameters))

### Testing H0: corr(gamma1,gamma2)=0 against H1: corr(gamma1,gamma2)!=0
set.seed(2)
data=datagen(g=gamma0,Nobs=Nobs,Nsubj=Nsubj,Beta1=Beta1,Beta2=Beta2,Sigma1=Sigma1,Sigma2=Sigma2) # data simulation under H0
res.test=test(data,formula1,formula2)$stat; res=res.test; res # likelihood ratio statistic

##### Empirical assess of the law of S0 under H0

load("S0_Law_H0.RData") # Estimates of S0 (likelihood ratio statistic) under H0
s0=sort(res)
ks.test(s0, "pchisq", df=8)
cdf <- (1:length(s0))/(length(s0)+1)
plot(s0,qchisq(cdf,df=8),pch='*',xlab='S0',cex.axis=1.2 ,cex.lab=1.2,ylab=expression(paste(chi[(8)]^2)));abline(a=0,b=1,col='red')
text(x=7,y=20,col='blue',labels='KS test: p = 0.29',cex=1.4)
###############################################################################################

#################### Longitudinal malaria data analysis ##################
rm(list=ls())
source("myfunctions.R")

load("Empirical_datasets.RData")
data=Longitudinal_Malaria_Data
res=list()
form=function(igg) { # This function produces the formulae of the bivariate models
  as.formula(paste0("imputed_intercept_conc.",igg,"~ap+imp_inter_conc_CO.",igg,"+imp_inter_conc_M3.",igg,"+hb+inf_trim+pred_trim+nutri_trim+(inf_trim|id)"))
}
all_igg=c("IgG1_A1","IgG1_A2","IgG1_B","IgG1_C","IgG3_A1","IgG3_A2","IgG3_B","IgG3_C")

## Example of estimation
# Bivariate model for IgG3_A1 and IgG1_B
formula1=form("IgG3_A1"); formula2=form("IgG1_B")
res=EM2.estim(data=data,formula1=formula1,formula2=formula2,max.iter=1000); res
Sd=sqrt(diag(res$gamma));g=res$gamma;g/Sd%*%t(Sd) # estimated corr(IgG3_A1,IgG1_B)

## Clusters of protein domain from IgGs antigen
load("ClusterIgG.RData") # All statistics of the likelihood ratio related to the bivariate correlation test
pvalues=sapply(res.stat,function(z) pchisq(z$stat$stat,df=8,lower.tail = FALSE))*(length(res.stat)-8)
distances=sapply(res.stat,function(z) -pchisq(z$stat$stat,df=8,lower.tail = FALSE,log.p = TRUE))
N=length(all_igg); n=l=N-1; n1=1;n2=n
igg.dist=matrix(0,n,n); j=1; stat=1/distances
for(i in 1:n){
  if(j==1) vect=stat[n1:n2];if(j>1) vect=c(rep(0,j-1),stat[n1:n2])
  igg.dist[,j]=vect;n1=n2+1;l=l-1;n2=n1+l-1; j=j+1
}
igg.dist=rbind(rep(0,n),igg.dist);igg.dist=cbind(igg.dist,rep(0,N));
igg.dist=data.frame(igg.dist,row.names = all_igg); names(igg.dist)=all_igg
igg.dist=as.dist(igg.dist)
igg.dist.clust=hclust(igg.dist,"ward.D2")
plot(igg.dist.clust, main = "", sub = "", xlab = "Hierarchical cluster of malaria-related IgGs", cex.lab=1.3)

####### Empirical data set from the Netherlands schools
rm(list=ls())
source("myfunctions.R")

load("Empirical_datasets.RData")
data=NetherlandsSchools_Data

# Model formulae
formula1 <- formula(aritPOST ~ aritPRET + ses + IQ.perf + sex  + Minority + (1+aritPRET|schoolNR)) 
formula2 <- formula(langPOST ~ langPRET + ses + IQ.perf + sex  + Minority + (1+langPRET|schoolNR))

# Parameters estimation
res.school=EM2.estim(data,formula1,formula2,verbose = FALSE) # The warning message is from the lme4 estimation when initializing the EM algorithm (in the dimension 2 of the model)
res.school # Estimation results
