# Supplementary material for: Multivariate Longitudinal Analysis with Bivariate Correlation Test
Source: PLoS One. 2016 Aug 18;11(8):e0159649. doi: 10.1371/journal.pone.0159649 (PMC4990185; doi:10.1371/journal.pone.0159649)
Supplement: S3 File — (R) [file pone.0159649.s003.R]

####
ranef.cov2 <- function(rho=0.8){ # This function produces gamma, given rho. It maintains fixed \Gamma_1 and \Gamma_2.
  RanefCov <- NULL
  for(i in 1:1000){
    cat(i,'\t')
    sd.intercept1= 5.27; sd.slop1= 6; rho1=0.5947057# rho1=rho(intercept1,slop1)
    sd.intercept2= 9.89; sd.slop2= 1.17; rho2=0.7700311# rho2=rho(intercept2,slop2)
    cov1=rho1*sd.intercept1*sd.slop1
    a11=matrix(c(sd.intercept1^2,cov1,cov1,sd.slop1^2),nrow=2,byrow=TRUE)
    cov2=rho2*sd.intercept2*sd.slop2
    a22=matrix(c(sd.intercept2^2,cov2,cov2,sd.slop2^2),nrow=2,byrow=TRUE)
    b=rho*c(sd.intercept1*sd.intercept2,sd.intercept1*sd.slop2,sd.slop1*sd.intercept2,sd.slop1*sd.slop2)
    cov12=matrix(b,nrow=2,byrow=TRUE)
    g<- round(as.matrix(rbind(cbind(a11,cov12),cbind(t(cov12),a22))),2) # covariance matrix of random effects
    res <- 1*all(eigen(g)$val>0)
    if(res==1){RanefCov <- g; break}
  }
  if(res!=1) return(warning("Negative definite Matrix"))
  return(RanefCov)
}
##########

datagen <- function(g,Nobs,Nsubj,Beta1,Beta2,Sigma1,Sigma2){# This function simulates a bivariate longitudinal dataset
  # Information's base of covariates
  Sex <- sample(x=c("M","F"),size=Nsubj,replace=TRUE)
  Subject <- sample(x=1:Nsubj,size=Nobs,replace=TRUE)
  Age <- round(runif(n=Nobs,min=18,max=37),2)
  nscore <- round(runif(n=Nobs,min=20,max=50),2)
  # Covariates 
  Subject <- as.factor(Subject); Sex <- Sex[Subject]
  DATA <- data.frame(subject=Subject,age=Age,sex=Sex,Nscore=nscore)
  # Weight and height simulation
  x <- cbind(1,1*(DATA$sex=='M'),DATA$Nscore,DATA$age); level <- levels(DATA$subject)
  DATA$weight <- x%*%Beta1 + rnorm(n=Nobs, mean=0,sd=Sigma1); DATA$height <- x%*%Beta2 + rnorm(n=Nobs, mean=0,sd=Sigma2)
  require(MASS)
  for(i in level){
    m <- rep(0,dim(g)[1])
    re <- mvrnorm(n=1,mu=m, Sigma=g)
    DATA$weight[DATA$subject==i] <- DATA$weight[DATA$subject==i] + as.numeric(cbind(1,DATA$Nscore[DATA$subject==i])%*%re[1:2])
    DATA$height[DATA$subject==i] <- DATA$height[DATA$subject==i] + as.numeric(cbind(1,DATA$Nscore[DATA$subject==i])%*%re[3:4])
  }
  return(DATA)
}

#################################
Init <- function(data,formula1,formula2){ # This function initialize the EM estimation algorithm
  require(lme4)
  f1=lmer(formula1,data=data);X1=f1@pp$X;p1=dim(X1)[2];y1=f1@resp$y
  f2=lmer(formula2,data=data);X2=f2@pp$X;p2=dim(X2)[2];y2=f2@resp$y
  r1=as.matrix(ranef(f1)[[1]]); r2=as.matrix(ranef(f2)[[1]]); q=dim(r1)[1]
  Ranef=cbind(r1,r2); cov.ranef=(t(Ranef)%*%Ranef)/q;g12=cov.ranef[2,1];
  Levels=unique(as.vector(f1@flist[[1]]))
  grp1=names(summary(f1)$ngrps);grp2=names(summary(f2)$ngrps)
  pred1=row.names(summary(f1)$coef)[-1];rsn1=f1@cnms[[1]][2]#ranef.slop.nam1
  pred2=row.names(summary(f2)$coef)[-1];rsn2=f2@cnms[[1]][2]#ranef.slop.nam2
  ## 
  sigma1=sigma(f1);sigma2=sigma(f2);beta1=as.vector(fixef(f1)); beta2=as.vector(fixef(f2))
  Lambda1=as.matrix(t(f1@pp$Lambdat)); S1.matrix=sigma1^2*Lambda1%*%t(Lambda1)
  Lambda2=as.matrix(t(f2@pp$Lambdat)); S2.matrix=sigma2^2*Lambda2%*%t(Lambda2)
  g=matrix(c(Lambda1[1,1],g12,g12,Lambda2[1,1]),byrow=TRUE,nrow=2)
  ##
  ff=function(x){if(!is.matrix(x)) res=t(as.matrix(x)) else res=x;return(res)}
  X1i=list();X2i=list();Z1i=list();Z2i=list();y1i=list();y2i=list();yi=list();i=1
  for(k in Levels){
    X1i[[i]]=ff(X1[data[grp1]==k,]);X2i[[i]]=ff(X2[data[grp2]==k,])
    y1i[[i]]=y1[data[grp1]==k];y2i[[i]]=y2[data[grp1]==k];yi[[i]]=c(y1i[[i]],y2i[[i]])
    Z1i[[i]]=ff(cbind(1,data[rsn1][data[grp1]==k]));Z2i[[i]]=ff(cbind(1,data[rsn2][data[grp2]==k]));i=i+1
  }
  l=list(gamma=cov.ranef,beta1=beta1,beta2=beta2,sigma1=sigma1,sigma2=sigma2,q=q,g=g,p1=p1,
         p2=p2,group1=grp1,group2=grp2,predictors1=pred1,predictors2=pred2,
         rsn1=rsn1,rsn2=rsn2,Levels=Levels,x1=X1i,x2=X2i,z1=Z1i,z2=Z2i,y1=y1i,y2=y2i,y=yi)
  return(l)
}
#################################

########### EM optimization

EM2.estim <- function(data,formula1,formula2,max.iter=1000,verbose=FALSE){
  # Parameters initialization
  init=Init(data,formula1,formula2);g=init$gamma;nobs=dim(data)[1];
  beta1=init$beta1; beta2=init$beta2; dimG=dim(g)[1];q=init$q;
  sigma1=init$sigma1^2; sigma2=init$sigma2^2;p1=init$p1;p2=init$p2
  covariat1=c("(Intercept)",init$predictors1);covariat2=c("(Intercept)",init$predictors2)
  logv=-Inf;logv.old=0;iter=1; epsilon=1; epsilon.old=Inf;
  # data
  Y1=init$y1;Y2=init$y2;Y=init$y;X1=init$x1;X2=init$x2;Z1=init$z1;Z2=init$z2
  while((epsilon>1e-5)&(iter<=max.iter)){
    # Calculus
    g1 <- g[1:2,1:2];g2 <- g[3:4,3:4];g12 <- g[1:2,3:4]
    estim <- lapply(1:q, function(k){
      y1=Y1[[k]];y2=Y2[[k]];y=Y[[k]];x1=X1[[k]];x2=X2[[k]];z1=Z1[[k]];z2=Z2[[k]]
      ni=nrow(x1);I=diag(ni);Ey <- c(as.vector(x1%*%beta1),as.vector(x2%*%beta2)); L12 <- z1%*%g12%*%t(z2);yc <- y-Ey
      L1 <- z1%*%g1%*%t(z1)+sigma1*I; L2 <- z2%*%g2%*%t(z2)+sigma2*I; L <- solve(rbind(cbind(L1,L12),cbind(t(L12),L2)), sparse=TRUE ,tol = 1e-100)
      cov1 <- cbind(g1%*%t(z1),g12%*%t(z2));cov2 <- cbind(t(g12)%*%t(z1),g2%*%t(z2));cov <- rbind(cov1,cov2)
      cg1 <- cov1%*%L; cg2 <- cov2%*%L; cg <- cov%*%L; e1 <- cg1%*%yc; e2 <- cg2%*%yc; e <- cg%*%yc
      v1 <- g1-cg1%*%t(cov1); v2 <- g2-cg2%*%t(cov2); v <- g-cg%*%t(cov); B1 <- as.vector(t(x1)%*%(y1-z1%*%e1));B2 <- as.vector(t(x2)%*%(y2-z2%*%e2))
      m1 <- y1-x1%*%beta1-z1%*%e1; m2 <- y2-x2%*%beta2-z2%*%e2; G <- (1/q)*(v+e%*%t(e)); d1 <- t(x1)%*%x1; d2 <- t(x2)%*%x2
      s1 <- as.numeric(sum(diag(z1%*%v1%*%t(z1)))+t(m1)%*%m1)/nobs; s2 <- as.numeric(sum(diag(z2%*%v2%*%t(z2)))+t(m2)%*%m2)/nobs
      li <- as.numeric(-(ni/2)*log(2*pi)+.5*log(abs(det(L)))-.5*t(yc)%*%L%*%yc) # loglikelihood
      res <- list(B1=B1,B2=B2,G=G,s1=s1,s2=s2,d1=d1,d2=d2,l=li)
      return(res)
    })
    sigma1.new <- 0; sigma2.new <- 0; denom1 <- diag(0,nrow=p1); denom2 <- diag(0,nrow=p2); beta1.new <- rep(0,p1); beta2.new <- rep(0,p2); g.new <- diag(0,nrow=dimG);logv.new <- 0;
    for(i in 1:q){
      g.new <- g.new+estim[[i]]$G; beta1.new <- beta1.new+estim[[i]]$B1; beta2.new <- beta2.new+estim[[i]]$B2; logv.new <- logv.new+estim[[i]]$l
      sigma1.new <- sigma1.new+estim[[i]]$s1; sigma2.new <- sigma2.new+estim[[i]]$s2; denom1 <- denom1+estim[[i]]$d1; denom2 <- denom2+estim[[i]]$d2;
    }
    beta1.new <- as.vector(solve(denom1,beta1.new, sparse=TRUE ,tol = 1e-100)); beta2.new <- as.vector(solve(denom2,beta2.new, sparse=TRUE ,tol = 1e-100))# Fin calcul estimateurs
    param <- list(covariates1=covariat1,covariates2=covariat2,theta=list(beta1=beta1,beta2=beta2,sigma1=sqrt(sigma1),sigma2=sqrt(sigma2),gamma=g),loglik=logv.new,eps=epsilon.old,iter=iter)
    criteria <- if(iter>1) abs((logv.new-logv)/logv.new); logv <- logv.new
    if(any(c(g)==0)) eps1 <- max(abs((c(g.new)[-which(c(g)==0)]-c(g)[-which(c(g)==0)])/c(g)[-which(c(g)==0)])) else eps1 <- max(abs((c(g.new)-c(g))/c(g)))
    if(any(c(beta1)==0)) eps2 <- max(abs((c(beta1.new)[-which(c(beta1)==0)]-c(beta1)[-which(c(beta1)==0)])/c(beta1)[-which(c(beta1)==0)])) else eps2 <- max(abs((c(beta1.new)-c(beta1))/c(beta1)));
    if(any(c(beta2)==0)) eps3 <- max(abs((c(beta2.new)[-which(c(beta2)==0)]-c(beta2)[-which(c(beta2)==0)])/c(beta2)[-which(c(beta2)==0)])) else eps3 <- max(abs((c(beta2.new)-c(beta2))/c(beta2)));
    if(any(c(sigma1)==0)) eps4 <- max(abs((c(sigma1.new)[-which(c(sigma1)==0)]-c(sigma1)[-which(c(sigma1)==0)])/c(sigma1)[-which(c(sigma1)==0)])) else eps4 <- max(abs((c(sigma1.new)-c(sigma1))/c(sigma1)));
    if(any(c(sigma2)==0)) eps5 <- max(abs((c(sigma2.new)[-which(c(sigma2)==0)]-c(sigma2)[-which(c(sigma2)==0)])/c(sigma2)[-which(c(sigma2)==0)])) else eps5 <- max(abs((c(sigma2.new)-c(sigma2))/c(sigma2)));
    epsilon <- max(c(eps1,eps2,eps3,eps4,eps5));if((epsilon > epsilon.old)&(epsilon.old<0.01)&(logv > logv.old)) break;
    epsilon.old <- epsilon
    g <- g.new; beta1 <- beta1.new; beta2 <- beta2.new; sigma1 <- sigma1.new; sigma2 <- sigma2.new
    if(verbose) cat(paste('iter=',iter),'\t',paste('param.error=',epsilon),'\t',paste('loglik.error=',criteria),'\t',paste('loglik=',logv.new),'\n');  logv.old <- logv.new;
    iter <- iter + 1  
  }
  return(param)
}
##############

###################### EM estimation by setting cov(\gamma_1,\gamma_2) = 0
EM2.estimRho0 <- function(data,formula1,formula2,max.iter=1000,verbose=FALSE){
  # Parameters initialization
  init=Init(data,formula1,formula2);g=init$gamma;nobs=dim(data)[1];
  beta1=init$beta1; beta2=init$beta2; dimG=dim(g)[1];q=init$q;
  sigma1=init$sigma1^2; sigma2=init$sigma2^2;p1=init$p1;p2=init$p2
  covariat1=c("(Intercept)",init$predictors1);covariat2=c("(Intercept)",init$predictors2)
  logv=-Inf;logv.old=0;iter=1; epsilon=1; epsilon.old=Inf;
  # data
  Y1=init$y1;Y2=init$y2;Y=init$y;X1=init$x1;X2=init$x2;Z1=init$z1;Z2=init$z2
  while((epsilon>1e-5)&(iter<=max.iter)){
    # Calculus 
    g1 <- g[1:2,1:2];g2 <- g[3:4,3:4];g12 <- diag(0,nrow=2)
    estim <- lapply(1:q, function(k){
      y1=Y1[[k]];y2=Y2[[k]];y=Y[[k]];x1=X1[[k]];x2=X2[[k]];z1=Z1[[k]];z2=Z2[[k]]
      ni=nrow(x1);I=diag(ni);Ey <- c(as.vector(x1%*%beta1),as.vector(x2%*%beta2)); L12 <- z1%*%g12%*%t(z2);yc <- y-Ey
      L1 <- z1%*%g1%*%t(z1)+sigma1*I; L2 <- z2%*%g2%*%t(z2)+sigma2*I; L <- solve(rbind(cbind(L1,L12),cbind(t(L12),L2)), sparse=TRUE ,tol = 1e-100)
      cov1 <- cbind(g1%*%t(z1),g12%*%t(z2));cov2 <- cbind(t(g12)%*%t(z1),g2%*%t(z2));cov <- rbind(cov1,cov2)
      cg1 <- cov1%*%L; cg2 <- cov2%*%L; cg <- cov%*%L; e1 <- cg1%*%yc; e2 <- cg2%*%yc; e <- cg%*%yc
      v1 <- g1-cg1%*%t(cov1); v2 <- g2-cg2%*%t(cov2); v <- g-cg%*%t(cov); B1 <- as.vector(t(x1)%*%(y1-z1%*%e1));B2 <- as.vector(t(x2)%*%(y2-z2%*%e2))
      m1 <- y1-x1%*%beta1-z1%*%e1; m2 <- y2-x2%*%beta2-z2%*%e2; G <- (1/q)*(v+e%*%t(e)); d1 <- t(x1)%*%x1; d2 <- t(x2)%*%x2
      s1 <- as.numeric(sum(diag(z1%*%v1%*%t(z1)))+t(m1)%*%m1)/nobs; s2 <- as.numeric(sum(diag(z2%*%v2%*%t(z2)))+t(m2)%*%m2)/nobs
      li <- as.numeric(-(ni/2)*log(2*pi)+.5*log(abs(det(L)))-.5*t(yc)%*%L%*%yc) # loglikelihood
      res <- list(B1=B1,B2=B2,G=G,s1=s1,s2=s2,d1=d1,d2=d2,l=li)
      return(res)
    })
    sigma1.new <- 0; sigma2.new <- 0; denom1 <- diag(0,nrow=p1); denom2 <- diag(0,nrow=p2); beta1.new <- rep(0,p1); beta2.new <- rep(0,p2); g.new <- diag(0,nrow=dimG);logv.new <- 0;
    for(i in 1:q){
      g.new <- g.new+estim[[i]]$G; beta1.new <- beta1.new+estim[[i]]$B1; beta2.new <- beta2.new+estim[[i]]$B2; logv.new <- logv.new+estim[[i]]$l
      sigma1.new <- sigma1.new+estim[[i]]$s1; sigma2.new <- sigma2.new+estim[[i]]$s2; denom1 <- denom1+estim[[i]]$d1; denom2 <- denom2+estim[[i]]$d2;
    }
    beta1.new <- as.vector(solve(denom1,beta1.new, sparse=TRUE ,tol = 1e-100)); beta2.new <- as.vector(solve(denom2,beta2.new, sparse=TRUE ,tol = 1e-100))# End of estimators calculus
    param <- list(covariates1=covariat1,covariates2=covariat2,theta=list(beta1=beta1,beta2=beta2,sigma1=sqrt(sigma1),sigma2=sqrt(sigma2),gamma=g),loglik=logv.new,eps=epsilon.old,iter=iter)
    criteria <- if(iter>1) abs((logv.new-logv)/logv.new); logv <- logv.new
    if(any(c(g)==0)) eps1 <- max(abs((c(g.new)[-which(c(g)==0)]-c(g)[-which(c(g)==0)])/c(g)[-which(c(g)==0)])) else eps1 <- max(abs((c(g.new)-c(g))/c(g)))
    if(any(c(beta1)==0)) eps2 <- max(abs((c(beta1.new)[-which(c(beta1)==0)]-c(beta1)[-which(c(beta1)==0)])/c(beta1)[-which(c(beta1)==0)])) else eps2 <- max(abs((c(beta1.new)-c(beta1))/c(beta1)));
    if(any(c(beta2)==0)) eps3 <- max(abs((c(beta2.new)[-which(c(beta2)==0)]-c(beta2)[-which(c(beta2)==0)])/c(beta2)[-which(c(beta2)==0)])) else eps3 <- max(abs((c(beta2.new)-c(beta2))/c(beta2)));
    if(any(c(sigma1)==0)) eps4 <- max(abs((c(sigma1.new)[-which(c(sigma1)==0)]-c(sigma1)[-which(c(sigma1)==0)])/c(sigma1)[-which(c(sigma1)==0)])) else eps4 <- max(abs((c(sigma1.new)-c(sigma1))/c(sigma1)));
    if(any(c(sigma2)==0)) eps5 <- max(abs((c(sigma2.new)[-which(c(sigma2)==0)]-c(sigma2)[-which(c(sigma2)==0)])/c(sigma2)[-which(c(sigma2)==0)])) else eps5 <- max(abs((c(sigma2.new)-c(sigma2))/c(sigma2)));
    epsilon <- max(c(eps1,eps2,eps3,eps4,eps5));if((epsilon > epsilon.old)&(epsilon.old<0.01)&(logv.new >= logv.old)) break;
    g <- g.new; beta1 <- beta1.new; beta2 <- beta2.new; sigma1 <- sigma1.new; sigma2 <- sigma2.new; epsilon.old <- epsilon
    g[3:4,1:2] <- 0;g[1:2,3:4] <- 0
    if(verbose) cat(paste('iter=',iter),'\t',paste('param.error=',epsilon),'\t',paste('loglik=',logv.new),'\n'); logv.old <- logv.new;
    iter <- iter + 1  
  }
  return(param)
}
##########################

######## likelihood ratio statistic

test <- function(data,formula1,formula2){
  theta <- EM2.estim(data,formula1,formula2,max.iter=500); l <- theta$loglik
  theta0 <- EM2.estimRho0(data,formula1,formula2,max.iter=500); l0 <- theta0$loglik
  stat <- 2*(l-l0); res <- list(stat=stat,eps0=theta0$eps,eps=theta$eps,iter0=theta0$iter,iter=theta$iter)
  return(res)
}
###########
